# Supplementary material for: Synthesis of Hydroxypropyltrimethyl Ammonium Chitosan Derivatives Bearing Thioctate and the Potential for Antioxidant Application
Source: Molecules. 2022 Apr 21;27(9):2682. doi: 10.3390/molecules27092682 (PMC9101115; doi:10.3390/molecules27092682)
Supplement: Supplementary file 1 [file molecules-27-02682-s001.zip]

Archive with 1 entries (1 files):
- molecules-1661984-supplementary.pdf
